# Supplementary material for: A Variant in the Neuropeptide Receptor npr-1 is a Major Determinant of Caenorhabditis elegans Growth and Physiology
Source: PLoS Genet. 2014 Feb 27;10(2):e1004156. doi: 10.1371/journal.pgen.1004156 (PMC3937155; doi:10.1371/journal.pgen.1004156)
Supplement: Table S1 — Data for all 247 gene expression traits are listed. (XLS) [file pgen.1004156.s003.xls]

## Sheet: Sheet 1 - Table 1 - Table 1
Gene Name	Probe ID	Chromosome	LOD	Peak Genomic Position	Confidence interval		Normalized expression	Normalized expression
					Left Position	Right Position	difference from eQTL	difference from causality arrays
B0205.11	A_12_P101343	1	5.47862	91215286	90505305	91726944	-0.0680937	-0.0524832
B0205.6	A_12_P111100	1	4.10492	91475263	90505305	92240523	-0.048303	-0.0586735
C10H11.3	A_12_P104364	1	1.28382	101006060	87213244	103422162	-0.172291	-0.586086
C10H11.4	A_12_P110676	1	1.96632	88375521	87213244	103153340	-0.132117	-0.0953608
C54G6.5	A_12_P108130	1	5.5417	92060825	91215286	92388658	-0.145534	-0.335558
CC4.2	A_12_P114285	1	5.37905	91579831	91105668	92240523	0.145168	0.13987
D2030.5	A_12_P109225	1	6.62038	91726944	90886902	92789674	0.1077	0.0846248
F09C3.2	A_12_P104315	1	3.90973	92100053	91441817	92555248	0.109336	0.266298
F22D6.15	A_12_P103584	1	5.10222	91579831	90747146	92555248	0.163048	0.653168
F27D4.5	A_12_P108173	1	4.46375	91475263	90640970	92240523	-0.0579921	-0.104636
F39H2.1	A_12_P113250	1	4.70207	92100053	91475263	94092916	0.0934814	0.287327
F54D7.2	A_12_P103239	1	3.95366	91475263	90886902	92240523	-0.0697725	-0.107235
F54D7.4	A_12_P100117	1	3.80695	92060825	90505305	94909589	0.0714084	0.277908
K09H9.6	A_12_P114009	1	4.09546	90646275	90542976	94909589	-0.120384	-0.170979
K11B4.1	A_12_P101879	1	4.45856	91227813	90747146	91726944	-0.0526705	-0.0219601
NP014386	A_12_P119979	1	4.96482	91227813	90886902	92789674	0.205951	0.539647
R06C7.5b.2	A_12_P118945	1	4.67626	91579831	91215286	94790292	-0.0601052	-0.133351
T21E12.4	A_12_P106576	1	4.12296	91215286	90542976	94766998	-0.0688067	-0.0221864
W08E3.3	A_12_P106295	1	6.29474	91215286	90747146	91726944	-0.0571018	-0.0302985
W09C3.3	A_12_P116746	1	6.42456	91579831	90640970	92703865	0.14679	0.214564
Y105E8A.11	A_12_P112963	1	3.88116	91475263	90505305	92240523	-0.0516109	-0.0096581
Y37E3.17a	A_12_P106854	1	4.57406	91326435	90747146	94909589	-0.0824772	0.0301676
Y40B1B.5	A_12_P110233	1	4.31289	90646275	90542976	91726944	-0.0746141	-0.0574614
Y48G10A.3	A_12_P119593	1	4.61284	90747146	89378455	91726944	-0.0493817	0.0528229
Y71G12B.26	A_12_P112929	1	6.59106	92100053	91579831	92388658	0.188775	0.545957
Y71G12B.4	A_12_P119870	1	3.92399	91579831	90886902	92555248	0.127352	0.457582
Y92H12BR.6	A_12_P114592	1	4.0947	90646275	90505305	91726944	-0.0523426	-0.0942033
Y92H12BR.8	A_12_P106752	1	4.01427	91475263	91326435	92240523	-0.0628956	-0.0125456
C08B11.9	A_12_P110563	2	3.9451	91326435	90747146	91726944	-0.063631	-0.10829
C14A4.14	A_12_P108294	2	4.14424	90646275	90542976	91726944	-0.0733424	-0.0542999
C16A11.9	A_12_P104594	2	0.996607	89378455	87213244	103422162	-0.0750996	-0.241926
C18D1.3	A_12_P118191	2	4.5674	92100053	91441817	92447498	0.11244	0.315874
C25H3.5	A_12_P106960	2	17.2888	91726944	91475263	92240523	0.232999	0.482828
C27H5.4a	A_12_P120070	2	4.08628	99034321	91333574	101714485	0.0962734	0.121892
C33F10.14	A_12_P111889	2	4.84882	91215286	90640970	91726944	-0.064419	-0.044905
C41C4.3	A_12_P108884	2	5.81796	91726944	90886902	92703865	0.154994	0.161314
C50D2.9	A_12_P119184	2	3.58986	90646275	90030692	91726944	-0.0766786	-0.0207608
D2013.9.2	A_12_P113513	2	4.07271	90646275	90542976	91726944	-0.048749	-0.0172059
F01D5.2	A_12_P104424	2	7.54921	89841855	89437131	92100053	-0.278811	-0.276591
F08D12.7	A_12_P117107	2	4.74287	91979250	90640970	92240523	-0.0863196	-0.0850285
F09E5.8	A_12_P101067	2	3.84721	91475263	89750289	92060825	-0.0597195	-0.075107
F10E7.3	A_12_P100061	2	3.81903	98662721	89670533	99589169	0.0651693	-0.0320872
F15D4.8	A_12_P106272	2	8.43898	92100053	91579831	92447498	0.175147	0.481134
F22E5.1	A_12_P108801	2	5.80892	91579831	91227813	92100053	-0.15535	-0.521401
F35C11.1	A_12_P102780	2	10.8241	91726944	91579831	92240523	0.155963	0.103575
F35C5.9	A_12_P118372	2	7.325	92060825	91579831	92789674	-0.208069	0.63604
F37B1.4	A_12_P120006	2	4.45421	91105668	90646275	92060825	-0.1374	-0.190777
F37B1.8	A_12_P113195	2	6.13264	92555248	90886902	92789674	0.329583	0.681993
F40F8.4	A_12_P103999	2	4.61576	92395044	90542976	92555248	0.112128	0.418908
F49E12.9c	A_12_P100936	2	2.83875	92100053	91105668	92789674	-0.105804	-0.214141
F59H6.7	A_12_P113613	2	3.18584	90640970	89378455	99800345	-0.108038	-0.185552
K10H10.2.2	A_12_P108780	2	7.08876	91105668	90747146	91726944	0.294287	0.571269
NP856496	A_12_P102273	2	4.49691	92100053	91215286	94647533	0.144679	0.490761
T01E8.6.1	A_12_P112692	2	5.41633	90640970	90505305	91726944	-0.0747935	-0.164031
T19D12.4b	A_12_P116254	2	3.91232	100165630	87953375	100308135	-0.235281	0.441316
T19H5.6	A_12_P109794	2	4.24857	92395044	89750289	94439195	0.198161	0.438214
W02B12.1	A_12_P119778	2	4.9902	91979250	89841855	93145955	-0.0965213	0.0547122
Y17G7B.1	A_12_P103773	2	5.84456	91215286	90747146	91726944	-0.181281	-0.75988
Y17G7B.12	A_12_P109088	2	4.19309	90646275	90030692	91726944	-0.0816646	-0.0256997
Y38E10A.26	A_12_P117900	2	12.0464	91979250	91475263	92447498	-0.420456	-0.0402777
ZK1290.5	A_12_P116838	2	5.35271	91475263	91441817	92555248	-0.118775	-0.17335
ZK20.4.2	A_12_P117557	2	4.35066	90646275	90505305	91726944	-0.0821121	-0.142662
ZK669.4.1	A_12_P103226	2	4.62291	91475263	90747146	91726944	-0.0692597	0.0590692
B0280.3.1	A_12_P110166	3	5.39816	90646275	90030692	92060825	-0.0890995	-0.123941
B0361.9	A_12_P112846	3	4.05815	88273324	87213244	101006060	-0.0854297	0.0962137
C05D11.5	A_12_P113526	3	7.33073	91726944	91475263	93781069	0.176822	0.475071
C16A3.6	A_12_P116733	3	3.85992	90646275	89378455	91726944	-0.0620787	-0.0688775
C26E6.6	A_12_P111739	3	4.11835	90646275	90505305	91726944	-0.0533852	-0.0212211
C28H8.11a	A_12_P110267	3	4.40849	92100053	91333574	93781069	-0.121546	-0.115404
C28H8.11b.2	A_12_P104896	3	5.00038	92100053	91397150	92789674	-0.119024	-0.137986
C34C12.8	A_12_P101383	3	4.29166	91227813	90640970	92060825	-0.0854914	-0.0437446
C44B11.4	A_12_P103434	3	9.35644	92100053	91397150	92240523	0.110179	0.0373749
C45G9.13	A_12_P119101	3	8.32045	91579831	91105668	92240523	0.150235	0.655277
F08F8.7.2	A_12_P106673	3	5.53791	91579831	91441817	92240523	-0.0555329	-0.0490577
F37A8.4	A_12_P101041	3	6.99343	92060825	91579831	92447498	0.0808712	0.37464
F54H12.1a	A_12_P108311	3	2.96458	91397150	91215286	92395044	0.0949686	0.204745
K01G5.5.2	A_12_P111414	3	3.80773	90646275	90030692	100502313	-0.0703247	-0.10151
K02F3.10	A_12_P106959	3	4.84888	91475263	91397150	92240523	-0.0575078	-0.052222
K03H1.6	A_12_P113812	3	5.52281	92060825	91227813	94553644	0.0904099	0.153719
K04H4.6a	A_12_P120254	3	6.85822	91979250	91441817	92388658	-0.0995843	-0.168985
K04H4.6b	A_12_P108436	3	5.49696	91979250	91397150	92388658	-0.104256	-0.193181
M04D8.2.1	A_12_P114560	3	5.36893	91227813	89841855	93781069	0.141663	0.237353
NM_065328	A_12_P104151	3	12.9405	91726944	91475263	92240523	0.21518	0.590517
R02F2.9	A_12_P105464	3	4.4213	91215286	90640970	91726944	-0.0775414	-0.108975
R10E12.1d	A_12_P118780	3	4.02275	95778782	89945485	96504813	-0.0570673	-0.0751345
T05D4.1.1	A_12_P120091	3	3.82582	91579831	90886902	92240523	0.1224	0.44242
T07E3.6b.2	A_12_P112117	3	6.28671	92100053	91475263	92555248	0.132557	0.244647
T12D8.9b	A_12_P105808	3	4.75946	92100053	91441817	92447498	0.112171	0.31639
T24C4.4	A_12_P114835	3	3.88455	92388658	91579831	100308135	-0.239575	0.032323
T26G10.1	A_12_P115273	3	4.08625	90646275	90505305	91726944	-0.0911668	-0.0673095
T26G10.5	A_12_P119093	3	4.25171	91397150	90030692	93074589	-0.0606896	-0.0706424
Y37D8A.15	A_12_P100293	3	16.417	91726944	91475263	92060825	0.234584	0.662044
Y37D8A.2	A_12_P112347	3	5.60082	92100053	91326435	92555248	-0.0822065	-0.01032
Y47D3B.2a	A_12_P105445	3	12.739	91726944	91579831	92240523	0.187485	0.628657
Y47D3B.2a	A_12_P110210	3	11.0095	91726944	91579831	92447498	0.18873	0.647121
Y53G8B.1	A_12_P112859	3	3.89562	92100053	91333574	92899150	-0.100793	-0.0504712
Y55D5A.4	A_12_P104671	3	4.47344	91326435	90640970	92447498	0.139863	0.601954
Y71H2B.1	A_12_P118473	3	5.57372	91215286	90747146	91726944	-0.165514	-0.584478
ZK1058.6	A_12_P120267	3	4.17887	91397150	90747146	93588402	0.212337	0.0193102
ZK637.5	A_12_P110220	3	4.8385	91475263	90640970	94790292	-0.0509148	-0.0458981
ZK688.6b	A_12_P111464	3	4.69927	92555248	91579831	92789674	-0.0641875	0.0926507
B0035.13	A_12_P112264	4	4.87717	91397150	90747146	92555248	0.181529	0.945975
C01B10.7	A_12_P100076	4	5.53515	92060825	91397150	92395044	-0.253345	0.111809
C05G6.1	A_12_P118876	4	3.97356	91105668	90747146	92240523	-0.111246	-0.351383
C05G6.1	A_12_P119866	4	3.99084	91579831	90886902	92555248	-0.146767	-0.190686
C08G9.1	A_12_P105475	4	3.90028	91579831	90542976	92240523	0.0835434	0.353522
C10C5.7	A_12_P119405	4	13.1677	92100053	91579831	92240523	0.175983	0.138305
C30H6.11	A_12_P100963	4	4.76604	91397150	90542976	92789674	0.134288	0.427241
C33A12.2	A_12_P111997	4	4.32464	92100053	91475263	93354377	0.0834303	0.0198073
C47E12.1.2	A_12_P116786	4	3.95969	100088754	90542976	100383347	-0.049802	-0.0671536
C47E12.9	A_12_P117150	4	12.421	91579831	91105668	92060825	0.372347	1.25566
C50A2.3	A_12_P109659	4	3.96019	91215286	90640970	92060825	-0.126216	-0.599658
D2096.2b	A_12_P114454	4	4.84887	91579831	91105668	91726944	-0.0980552	-0.0649439
F01G4.2.1	A_12_P109547	4	4.86949	91475263	90747146	92060825	-0.0587281	0.0387933
F02H6.5	A_12_P105674	4	7.6789	92555248	91397150	92789674	0.361154	0.422212
F07C6.3	A_12_P106222	4	4.13028	91105668	90542976	92703865	0.106111	0.144463
F15B10.1b	A_12_P119014	4	4.3823	90646275	90542976	91726944	-0.0657234	0.0105877
F28D1.3	A_12_P114968	4	7.73413	91726944	91579831	92447498	0.232643	0.631761
F28D1.5	A_12_P113162	4	8.12154	91726944	91579831	92395044	0.22608	0.589662
F35D6.1a	A_12_P112821	4	4.12551	90646275	90030692	91726944	-0.0579763	-0.000475734
F35G2.2.1	A_12_P115417	4	4.28384	91579831	90747146	93074589	-0.0572365	-0.0087403
F38A1.1	A_12_P102551	4	5.70584	90886902	90646275	92240523	0.193127	0.193628
F38A1.6	A_12_P119261	4	7.34534	91227813	90542976	91726944	0.245819	0.518828
F38C2.4	A_12_P110985	4	7.74561	91726944	91333574	92703865	0.0827393	0.0694418
F49E11.10	A_12_P106339	4	4.35702	91227813	90542976	92060825	0.277901	0.918248
F49F1.5	A_12_P102000	4	6.1206	91579831	91215286	92388658	0.353352	1.22936
F55F10.1	A_12_P103720	4	4.4705	90646275	90542976	91726944	-0.0845918	-0.0708742
F56A11.5	A_12_P119970	4	3.91205	91475263	90030692	92240523	-0.0809725	-0.0297922
K07F5.15.1	A_12_P102959	4	3.83968	91475263	91326435	92240523	-0.0547848	-0.102406
K08F4.13	A_12_P110272	4	5.07503	92447498	91441817	92703865	-0.176578	-0.880961
K11H12.3	A_12_P104791	4	6.48551	92395044	90646275	92703865	-0.402757	-0.489626
K11H12.4	A_12_P113632	4	7.88434	91979250	90886902	92703865	-0.4384	-0.549443
M04B2.6	A_12_P117856	4	6.54875	91979250	91475263	92240523	0.100442	0.0123501
NP205841	A_12_P108069	4	4.60843	92703865	90886902	99034321	0.223012	0.347492
R05A10.3	A_12_P110344	4	4.45457	91227813	90747146	92555248	0.111912	0.298298
R07C12.4	A_12_P113625	4	5.11898	91579831	91105668	91979250	0.156221	0.527562
R13A1.5	A_12_P106361	4	24.4302	91979250	91475263	92240523	0.306058	0.737099
W09G12.9	A_12_P115519	4	4.54006	91227813	90886902	91726944	-0.0785429	-0.259321
Y105C5B.3	A_12_P114367	4	3.9079	92388658	90886902	93405147	0.286726	0.258961
Y45F10D.4	A_12_P109184	4	5.70277	91215286	90030692	91726944	-0.0711524	-0.0247525
Y54G2A.10a	A_12_P117515	4	5.46091	92447498	91326435	93354377	0.159672	0.216933
Y57G11C.44	A_12_P102702	4	3.55756	92100053	90646275	92789674	0.085752	-0.0637833
Y66H1A.5	A_12_P114320	4	4.11671	94909589	91579831	95749370	0.0811501	0.393232
Y67D8C.8	A_12_P109188	4	4.30404	92555248	91475263	92703865	-0.107203	0.109922
Y73B6BL.35	A_12_P104913	4	9.24131	91726944	91475263	92240523	0.197046	0.184031
Y73F4A.1	A_12_P119940	4	7.35527	92060825	91579831	92447498	-0.146936	-0.300769
ZC410.2.2	A_12_P105148	4	4.71735	90646275	90030692	92060825	-0.0710903	-0.0367236
ZK1251.2	A_12_P118428	4	9.15172	91326435	90747146	92388658	0.255807	0.856845
ZK185.3	A_12_P113952	4	6.28519	90646275	90505305	91726944	-0.128321	-0.190569
ZK593.2	A_12_P106249	4	4.9039	91979250	91333574	92703865	-0.107583	-0.0267433
ZK617.2	A_12_P101501	4	4.44314	91326435	90505305	92240523	0.542659	0.123969
C02A12.4.1	A_12_P109198	5	8.71672	91579831	90886902	92060825	0.357111	1.13451
C04E6.13	A_12_P108287	5	4.71472	91579831	90886902	92555248	0.142856	0.164058
C12D5.2	A_12_P112186	5	3.09922	91105668	90747146	91726944	-0.100966	0.0186024
C12D8.11.2	A_12_P111135	5	4.31909	99119168	89703485	100383347	-0.0629048	-0.0605084
C14A6.1	A_12_P107783	5	4.36317	91726944	90886902	92555248	0.139762	0.923711
C14A6.2	A_12_P109541	5	6.3979	91105668	90886902	91979250	0.183821	0.551984
C25E10.9b.1	A_12_P105095	5	4.13352	91333574	90505305	100308135	0.107374	0.466299
C26F1.10	A_12_P116760	5	18.0322	92100053	91579831	92240523	0.219051	0.395126
C33G8.4	A_12_P113259	5	4.47182	91579831	90886902	92555248	0.112565	0.417221
C36C5.12	A_12_P104520	5	11.7152	91979250	91475263	92240523	0.49867	0.576541
C36C5.14	A_12_P115190	5	13.3774	91979250	91441817	92240523	0.618789	0.0320085
C36C5.15	A_12_P104789	5	12.986	91979250	91441817	92240523	0.59339	0.046566
C36C5.5	A_12_P107346	5	8.12046	93781069	91475263	94092916	0.289528	0.356947
C51E3.7b	A_12_P104096	5	6.47353	92100053	91441817	92555248	0.129036	0.42296
D1014.1	A_12_P118208	5	5.0931	92100053	91105668	92240523	0.165333	0.167869
D1086.5	A_12_P109441	5	10.6393	91979250	91333574	92240523	0.280069	0.549142
DC2.3a	A_12_P112530	5	4.97276	92100053	91333574	92240523	-0.0694015	-0.192887
F17C11.2.1	A_12_P102439	5	4.52026	92100053	91105668	92555248	0.150704	0.460369
F20D6.5	A_12_P107459	5	4.22838	91579831	90542976	91726944	-0.195428	-0.425556
F35E12.8	A_12_P114446	5	4.30556	92555248	91579831	93074589	-0.139514	0.197958
F40A3.6	A_12_P117536	5	7.27167	91726944	91475263	92555248	0.0864894	0.15398
F48G7.5	A_12_P112730	5	4.32673	91579831	91105668	92388658	0.384785	1.25632
F52E1.2	A_12_P108320	5	4.61396	91227813	90542976	92555248	0.108279	0.204708
F53F1.6	A_12_P114857	5	11.4368	91333574	91105668	92060825	0.299458	0.856864
F56H9.2.2	A_12_P111039	5	5.78301	91475263	90646275	92100053	-0.0948835	0.0832833
F57F5.2	A_12_P118223	5	3.27605	91979250	89866069	94092916	0.12862	0.515165
F58E10.7	A_12_P118483	5	7.00763	91579831	91441817	92240523	0.217844	0.315648
F58H1.7a	A_12_P106100	5	8.46299	92100053	91475263	92395044	0.19187	0.469894
K02E11.3	A_12_P106864	5	4.23337	92447498	90747146	94766998	0.123	0.400299
K02E11.5	A_12_P103756	5	5.66921	91397150	90542976	92703865	0.180741	0.630898
K02E11.9	A_12_P113363	5	4.45129	91441817	90542976	100088754	0.132479	0.552461
K06A4.3	A_12_P109808	5	5.0127	91326435	90747146	92100053	0.123523	0.283065
K07C5.1	A_12_P100517	5	3.85552	93835826	90886902	95073072	-0.0641043	-0.0182267
K07C5.9	A_12_P109713	5	5.21251	92100053	91579831	93835826	0.070573	0.0715965
K09C6.9	A_12_P116314	5	3.86515	92555248	91579831	92789674	0.199111	0.793045
M162.5.1	A_12_P113823	5	7.12142	91105668	90886902	91979250	0.168329	0.361038
R08E5.2a	A_12_P104466	5	4.23766	93354377	90886902	98778486	0.162558	0.498925
R11D1.9	A_12_P114907	5	3.84408	90646275	89945485	91726944	-0.0600464	-0.0681689
R13H4.3	A_12_P109423	5	4.9976	92395044	91105668	92555248	0.260699	1.03197
T02B5.3	A_12_P108289	5	4.42491	92100053	91326435	92789674	-0.183424	-0.430085
T10B5.5a	A_12_P113113	5	4.4506	94790292	90542976	95073072	-0.0679713	0.0333814
T19H12.3	A_12_P114790	5	5.15924	92447498	91227813	94553644	0.110095	0.314441
T20B3.2.2	A_12_P116524	5	4.08429	92060825	91579831	92789674	0.0800104	0.26937
T21C9.12	A_12_P111087	5	3.92624	90646275	90107704	91726944	-0.0652302	-0.17217
T27C4.1.1	A_12_P104441	5	5.26339	91726944	90886902	92555248	0.11876	0.307399
W04D2.5.1	A_12_P112148	5	4.51354	91215286	90505305	91726944	-0.0508477	-0.0515874
W08A12.2.2	A_12_P101084	5	6.44188	92388658	91441817	92703865	-0.157871	0.0255277
Y80D3A.9	A_12_P107276	5	5.31311	92060825	90353136	92240523	-0.138712	-0.2876
ZK105.5	A_12_P110601	5	3.99923	91979250	91105668	94092916	0.238789	1.46133
ZK218.7	A_12_P102037	5	6.03769	91579831	90747146	92395044	0.173803	0.430255
ZK488.10	A_12_P104261	5	5.21943	91579831	90886902	93588402	0.327977	1.56876
B0310.3	A_12_P112476	6	9.96333	91579831	91441817	92240523	0.297245	0.308555
B0563.2	A_12_P117371	6	4.66292	91441817	90747146	92789674	-0.0768559	-0.0452127
C03G5.7	A_12_P119395	6	8.74413	91726944	91326435	92447498	0.197522	0.623002
C05E7.3	A_12_P105951	6	12.3541	91979250	91579831	92240523	0.219173	0.424974
C08A9.1.2	A_12_P117029	6	6.10809	92060825	90640970	92240523	-0.252419	-0.476557
C09C7.1	A_12_P106373	6	5.78362	91979250	91326435	92240523	0.125903	-0.061212
C09G1.5.2	A_12_P114307	6	7.83026	92100053	91579831	92840415	0.111159	0.105499
C30G4.3	A_12_P117639	6	6.55131	92100053	91441817	92703865	0.119546	0.132683
C31E10.8	A_12_P101711	6	4.50343	91105668	89945485	100308135	-0.0827942	-0.131894
C39D10.2	A_12_P102478	6	5.78645	91726944	90886902	92703865	0.123654	0.42202
D1025.6	A_12_P118673	6	17.386	91579831	91105668	92100053	0.361157	1.12508
D1025.7	A_12_P115384	6	19.2362	91579831	91105668	92060825	0.392826	1.19028
D1025.8	A_12_P102764	6	17.639	91579831	91105668	92060825	0.353859	1.10215
D2063.1	A_12_116815	6	4.862	91475263	91105668	92100053	0.182037	0.579539
E01H11.3	A_12_P104933	6	6.18123	92100053	91105668	92447498	0.156726	0.502313
EC001520	A_12_P109339	6	11.8875	91333574	91105668	91726944	0.350189	0.891569
F08G12.8	A_12_P102947	6	5.98399	91579831	90886902	92240523	0.150514	0.379166
F13C5.1	A_12_P113268	6	7.88488	91475263	90886902	92060825	-0.09534	-0.0863642
F20D1.2	A_12_P112738	6	3.81552	99119168	87213244	100204159	-0.123152	0.0854968
F31F6.4a	A_12_P116396	6	20.0906	91726944	91579831	91979250	0.312831	0.821863
F31F6.4b	A_12_P108767	6	20.6954	91726944	91579831	91979250	0.329113	0.923597
F33C8.4	A_12_P116942	6	5.03857	92060825	91579831	94647533	0.0970933	0.209496
F38B2.2	A_12_P104415	6	8.03714	91726944	91441817	92240523	0.181085	0.575137
F42F12.1	A_12_P108444	6	14.738	91397150	91326435	91979250	0.25794	0.658575
F42F12.2	A_12_P102123	6	8.39103	91579831	91333574	92100053	-0.190868	-0.656381
F42F12.7	A_12_P107617	6	13.368	91726944	91105668	92060825	0.264528	0.855804
F42F12.8	A_12_P102992	6	12.168	91397150	91105668	91979250	0.249123	0.724097
F42F12.9	A_12_P118022	6	21.0126	91579831	91333574	91979250	0.388152	0.906591
F49E10.3	A_12_P107573	6	4.76241	92395044	91215286	92555248	0.122079	0.530193
F52E4.1b	A_12_P108061	6	5.13402	91579831	90886902	92395044	0.0993861	0.28181
F59D8.1	A_12_P111338	6	4.33587	91215286	90505305	91726944	-0.354327	-0.161916
H05L03.3.1	A_12_P117785	6	4.92691	92395044	91475263	92703865	0.112686	0.146516
K09A11.3	A_12_P118367	6	5.19821	99589169	89670533	99800345	0.23326	-0.114183
K09A9.6b	A_12_P101968	6	3.90154	92100053	91475263	92555248	0.0733345	0.127583
M02E1.2	A_12_P118298	6	4.31873	91979250	90886902	92703865	0.118023	0.0697291
M03B6.1	A_12_P103818	6	4.10441	91979250	91475263	92388658	-0.159514	-0.455229
M79.4	A_12_P112751	6	5.01275	92100053	90886902	92555248	0.110672	0.203769
R02E12.6.2	A_12_P118918	6	4.05466	92060825	91441817	92447498	0.148503	0.0911286
T01B6.4	A_12_P114053	6	4.28672	92240523	90176572	99589169	0.108049	0.479697
T13C5.5b.1	A_12_P117163	6	4.20977	91726944	90176572	92240523	-0.0849114	-0.0408974
T18D3.6	A_12_P114978	6	5.43317	91579831	91215286	92060825	-0.111459	-0.259478
T22B7.7	A_12_P101356	6	4.54332	91579831	90886902	92395044	-0.390891	-1.95989
Y23B4A.2	A_12_P119442	6	24.8339	91726944	91579831	92060825	0.418613	1.05748
Y48D7A.2.1	A_12_P102381	6	3.83711	91726944	90886902	92703865	0.12653	0.398481
Y59E9AR.6	A_12_P115120	6	7.692	91726944	91579831	92447498	0.206284	0.498664
